# Supplementary material for: Investigating Associations Between Prognostic Factors in Gliomas: Unsupervised Multiple Correspondence Analysis
Source: JMIR Bioinform Biotechnol. 2025 Mar 12;6:e65645. doi: 10.2196/65645 (PMC11922494; doi:10.2196/65645)
Supplement: Multimedia Appendix 1 [file bioinform-v6-e65645-s001.xlsx]

## Sheet: Cancer Type_Histology
Cancer Type	Histology				Total
	astrocytoma	glioblastoma	oligoastrocytoma	oligodendroglioma
GBM	0	99	0	0	99
	26	22	20	31	99
	0 %	100 %	0 %	0 %	100 %
	0 %	100 %	0 %	0 %	22.1 %
LGG	116	0	92	141	349
	90	77	72	110	349
	33.2 %	0 %	26.4 %	40.4 %	100 %
	100 %	0 %	100 %	100 %	77.9 %
Total	116	99	92	141	448
	116	99	92	141	448
	25.9 %	22.1 %	20.5 %	31.5 %	100 %
	100 %	100 %	100 %	100 %	100 %
χ2=448.000 · df=3 · p-value = 2.2e-16
observed values	expected values	% within cancer.type	% within Histology
Pearson's Chi-squared test with Yates' continuity correction

## Sheet: Cancer Type_Grade
Cancer Type	Grade			Total
	G2	G3	G4
GBM	0	0	99	99
	37	40	22	99
	0 %	0 %	100 %	100 %
	0 %	0 %	100 %	22.1 %
LGG	168	181	0	349
	131	141	77	349
	48.1 %	51.9 %	0 %	100 %
	100 %	100 %	0 %	77.9 %
Total	168	181	99	448
	168	181	99	448
	37.5 %	40.4 %	22.1 %	100 %
	100 %	100 %	100 %	100 %
χ2=448.000 · df=2 · p-value = 2.2e-16
observed values	expected values	% within cancer.type	% within Grade
Pearson's Chi-squared test with Yates' continuity correction

## Sheet: Cancer Type_Gender
Cancer Type	Gender		Total
	female	male
GBM	39	60	99
	44	55	99
	39.4 %	60.6 %	100 %
	19.7 %	24 %	22.1 %
LGG	159	190	349
	154	195	349
	45.6 %	54.4 %	100 %
	80.3 %	76 %	77.9 %
Total	198	250	448
	198	250	448
	44.2 %	55.8 %	100 %
	100 %	100 %	100 %
χ2=0.952 · df=1 · p-value = 0.329
observed values	expected values	% within cancer.type	% within Gender
Pearson's Chi-squared test with Yates' continuity correction

## Sheet: Cancer Type_Vital Status
Cancer Type	Vital Status		Total
	0	1 - Dead
GBM	37	62	99
	70	29	99
	37.4 %	62.6 %	100 %
	11.7 %	46.6 %	22.1 %
LGG	278	71	349
	245	104	349
	79.7 %	20.3 %	100 %
	88.3 %	53.4 %	77.9 %
Total	315	133	448
	315	133	448
	70.3 %	29.7 %	100 %
	100 %	100 %	100 %
χ2=64.043 · df=1 · p-value = 1.217e-15
observed values	expected values	% within cancer.type	% within Vital.status.1.dead.
Pearson's Chi-squared test with Yates' continuity correction

## Sheet: Cancer Type_IDH Status
Cancer Type	IDH Status		Total
	Mutant	WT
GBM	4	95	99
	63	36	99
	4 %	96 %	100 %
	1.4 %	58.6 %	22.1 %
LGG	282	67	349
	223	126	349
	80.8 %	19.2 %	100 %
	98.6 %	41.4 %	77.9 %
Total	286	162	448
	286	162	448
	63.8 %	36.2 %	100 %
	100 %	100 %	100 %
χ2=193.545 · df=1 · p-value = 2.2e-16
observed values	expected values	% within cancer.type	% within IDH.status
Pearson's Chi-squared test with Yates' continuity correction

## Sheet: Cancer Type_X1p.19q.codeletion
Cancer Type	X1p.19q.codeletion		Total
	codel	non-codel
GBM	0	99	99
	28	71	99
	0 %	100 %	100 %
	0 %	30.9 %	22.1 %
LGG	128	221	349
	100	249	349
	36.7 %	63.3 %	100 %
	100 %	69.1 %	77.9 %
Total	128	320	448
	128	320	448
	28.6 %	71.4 %	100 %
	100 %	100 %	100 %
χ2=49.052 · df=1 · p-value = 2.493e-12
observed values	expected values	% within cancer.type	% within X1p.19q.codeletion
Pearson's Chi-squared test with Yates' continuity correction

## Sheet: Cancer Type_MGMT
Cancer Type	MGMT Promoter Status		Total
	Methylated	Unmethylated
GBM	41	58	99
	74	25	99
	41.4 %	58.6 %	100 %
	12.3 %	50.9 %	22.1 %
LGG	293	56	349
	260	89	349
	84 %	16 %	100 %
	87.7 %	49.1 %	77.9 %
Total	334	114	448
	334	114	448
	74.6 %	25.4 %	100 %
	100 %	100 %	100 %
χ2=71.342 · df=1 · p-value = 2.2e-16
observed values	expected values	% within cancer.type	% within MGMT.promoter.status
Pearson's Chi-squared test with Yates' continuity correction

## Sheet: Cancer_type_Chr 7 and Chr 10
Cancer Type	Chr.7.gain.Chr.10.loss		Total
	Gain chr 7 & loss	No combined CNA
	chr 10
GBM	65	34	99
	23	76	99
	65.7 %	34.3 %	100 %
	63.1 %	9.9 %	22.1 %
LGG	38	311	349
	80	269	349
	10.9 %	89.1 %	100 %
	36.9 %	90.1 %	77.9 %
Total	103	345	448
	103	345	448
	23 %	77 %	100 %
	100 %	100 %	100 %
χ2=127.584 · df=1 · p-value = 2.2e-16
observed values	expected values	% within cancer.type	% within Chr.7.gain.Chr.10.loss
Pearson's Chi-squared test with Yates' continuity correction

## Sheet: Cancer_type_Chr 19 and 20 gain
Cancer Type	Chr.19.20.co.gain		Total
	Gain chr 19/20	No chr 19/20 gain
GBM	14	85	99
	5	94	99
	14.1 %	85.9 %	100 %
	58.3 %	20 %	22.1 %
LGG	10	339	349
	19	330	349
	2.9 %	97.1 %	100 %
	41.7 %	80 %	77.9 %
Total	24	424	448
	24	424	448
	5.4 %	94.6 %	100 %
	100 %	100 %	100 %
χ2=17.181 · df=1 · p-value = 3.398e-05
observed values	expected values	% within cancer.type	% within Chr.19.20.co.gain
Pearson's Chi-squared test with Yates' continuity correction

## Sheet: Cancer_Type_TERT Status
Cancer Type	TERT Expression Status		Total
	Expressed	Not expressed
GBM	86	13	99
	55	44	99
	86.9 %	13.1 %	100 %
	34.4 %	6.6 %	22.1 %
LGG	164	185	349
	195	154	349
	47 %	53 %	100 %
	65.6 %	93.4 %	77.9 %
Total	250	198	448
	250	198	448
	55.8 %	44.2 %	100 %
	100 %	100 %	100 %
χ2=48.122 · df=1 · p-value = 4.004e-12
observed values	expected values	% within cancer.type	% within TERT.expression.status
Pearson's Chi-squared test with Yates' continuity correction

[truncated: 3 more sheets: Cancer_type_ATRX Status, Cancer_type_DAXX Status, Cancer_type_Transcriptome_Subty]
