# Supplementary material for: Investigating Associations Between Prognostic Factors in Gliomas: Unsupervised Multiple Correspondence Analysis
Source: JMIR Bioinform Biotechnol. 2025 Mar 12;6:e65645. doi: 10.2196/65645 (PMC11922494; doi:10.2196/65645)
Supplement: Multimedia Appendix 2 [file bioinform-v6-e65645-s002.xlsx]

## Sheet: Histology_grade
Histology	Grade			Total
	G2	G3	G4
astrocytoma	34	82	0	116
	44	47	26	116
	29.3 %	70.7 %	0 %	100 %
	20.2 %	45.3 %	0 %	25.9 %
glioblastoma	0	0	99	99
	37	40	22	99
	0 %	0 %	100 %	100 %
	0 %	0 %	100 %	22.1 %
oligoastrocytoma	52	40	0	92
	34	37	20	92
	56.5 %	43.5 %	0 %	100 %
	31 %	22.1 %	0 %	20.5 %
oligodendroglioma	82	59	0	141
	53	57	31	141
	58.2 %	41.8 %	0 %	100 %
	48.8 %	32.6 %	0 %	31.5 %
Total	168	181	99	448
	168	181	99	448
	37.5 %	40.4 %	22.1 %	100 %
	100 %	100 %	100 %	100 %
χ2=479.744 · df=6 · p-value = 2.2e-16
observed values	expected values	% within Histology	% within Grade
Pearson's Chi-squared test

## Sheet: Histology_Gender
Histology	Gender		Total
	female	male
astrocytoma	52	64	116
	51	65	116
	44.8 %	55.2 %	100 %
	26.3 %	25.6 %	25.9 %
glioblastoma	39	60	99
	44	55	99
	39.4 %	60.6 %	100 %
	19.7 %	24 %	22.1 %
oligoastrocytoma	45	47	92
	41	51	92
	48.9 %	51.1 %	100 %
	22.7 %	18.8 %	20.5 %
oligodendroglioma	62	79	141
	62	79	141
	44 %	56 %	100 %
	31.3 %	31.6 %	31.5 %
Total	198	250	448
	198	250	448
	44.2 %	55.8 %	100 %
	100 %	100 %	100 %
χ2=1.777 · df=3 · p-value = 0.620
observed values	expected values	% within Histology	% within Gender
Pearson's Chi-squared test

## Sheet: Histology_Vital Status
Histology	Vital status		Total
	0	1 - Dead
astrocytoma	89	27	116
	82	34	116
	76.7 %	23.3 %	100 %
	28.3 %	20.3 %	25.9 %
glioblastoma	37	62	99
	70	29	99
	37.4 %	62.6 %	100 %
	11.7 %	46.6 %	22.1 %
oligoastrocytoma	75	17	92
	65	27	92
	81.5 %	18.5 %	100 %
	23.8 %	12.8 %	20.5 %
oligodendroglioma	114	27	141
	99	42	141
	80.9 %	19.1 %	100 %
	36.2 %	20.3 %	31.5 %
Total	315	133	448
	315	133	448
	70.3 %	29.7 %	100 %
	100 %	100 %	100 %
χ2=66.781 · df=3 · p-value = 2.086e-14
observed values	expected values	% within Histology	% within Vital.status.1.dead.
Pearson's Chi-squared test

## Sheet: Histology_IDH Status
Histology	IDH Status		Total
	Mutant	WT
astrocytoma	78	38	116
	74	42	116
	67.2 %	32.8 %	100 %
	27.3 %	23.5 %	25.9 %
glioblastoma	4	95	99
	63	36	99
	4 %	96 %	100 %
	1.4 %	58.6 %	22.1 %
oligoastrocytoma	77	15	92
	59	33	92
	83.7 %	16.3 %	100 %
	26.9 %	9.3 %	20.5 %
oligodendroglioma	127	14	141
	90	51	141
	90.1 %	9.9 %	100 %
	44.4 %	8.6 %	31.5 %
Total	286	162	448
	286	162	448
	63.8 %	36.2 %	100 %
	100 %	100 %	100 %
χ2=211.678 · df=3 · p-value = 2.2e-16
observed values	expected values	% within Histology	% within IDH.status
Pearson's Chi-squared test

## Sheet: Histology_X1p_19q_codeletion
Histology	X1p.19q.codeletion		Total
	codel	non-codel
astrocytoma	4	112	116
	33	83	116
	3.4 %	96.6 %	100 %
	3.1 %	35 %	25.9 %
glioblastoma	0	99	99
	28	71	99
	0 %	100 %	100 %
	0 %	30.9 %	22.1 %
oligoastrocytoma	25	67	92
	26	66	92
	27.2 %	72.8 %	100 %
	19.5 %	20.9 %	20.5 %
oligodendroglioma	99	42	141
	40	101	141
	70.2 %	29.8 %	100 %
	77.3 %	13.1 %	31.5 %
Total	128	320	448
	128	320	448
	28.6 %	71.4 %	100 %
	100 %	100 %	100 %
χ2=195.366 · df=3 · p-value = 2.2e-16
observed values	expected values	% within Histology	% within X1p.19q.codeletion
Pearson's Chi-squared test

## Sheet: Histology_MGMT Promoter Status
Histology	MGMT Promoter Status		Total
	Methylated	Unmethylated
astrocytoma	86	30	116
	86	30	116
	74.1 %	25.9 %	100 %
	25.7 %	26.3 %	25.9 %
glioblastoma	41	58	99
	74	25	99
	41.4 %	58.6 %	100 %
	12.3 %	50.9 %	22.1 %
oligoastrocytoma	78	14	92
	69	23	92
	84.8 %	15.2 %	100 %
	23.4 %	12.3 %	20.5 %
oligodendroglioma	129	12	141
	105	36	141
	91.5 %	8.5 %	100 %
	38.6 %	10.5 %	31.5 %
Total	334	114	448
	334	114	448
	74.6 %	25.4 %	100 %
	100 %	100 %	100 %
χ2=83.712 · df=3 · p-value = 2.2e-16
observed values	expected values	% within Histology	% within MGMT.promoter.status
Pearson's Chi-squared test

## Sheet: Histology_Chr7 gain and Chr 10 
Histology	Chr.7.gain.Chr.10.loss		Total
	Gain chr 7 & loss chr 10	No combined CNA
astrocytoma	22	94	116
	27	89	116
	19 %	81 %	100 %
	21.4 %	27.2 %	25.9 %
glioblastoma	65	34	99
	23	76	99
	65.7 %	34.3 %	100 %
	63.1 %	9.9 %	22.1 %
oligoastrocytoma	10	82	92
	21	71	92
	10.9 %	89.1 %	100 %
	9.7 %	23.8 %	20.5 %
oligodendroglioma	6	135	141
	32	109	141
	4.3 %	95.7 %	100 %
	5.8 %	39.1 %	31.5 %
Total	103	345	448
	103	345	448
	23 %	77 %	100 %
	100 %	100 %	100 %
χ2=138.438 · df=3 · p-value = 2.2e-16
observed values	expected values	% within Histology	% within Chr.7.gain.Chr.10.loss
Pearson's Chi-squared test

## Sheet: Histology_Chr19 and Chr20
Histology	Chr.19.20.co.gain		Total
	Gain chr 19/20	No chr 19/20 gain
astrocytoma	5	111	116
	6	110	116
	4.3 %	95.7 %	100 %
	20.8 %	26.2 %	25.9 %
glioblastoma	14	85	99
	5	94	99
	14.1 %	85.9 %	100 %
	58.3 %	20 %	22.1 %
oligoastrocytoma	3	89	92
	5	87	92
	3.3 %	96.7 %	100 %
	12.5 %	21 %	20.5 %
oligodendroglioma	2	139	141
	8	133	141
	1.4 %	98.6 %	100 %
	8.3 %	32.8 %	31.5 %
Total	24	424	448
	24	424	448
	5.4 %	94.6 %	100 %
	100 %	100 %	100 %
χ2=20.429 · df=3 · p-value = 0.0001383
observed values	expected values	% within Histology	% within Chr.19.20.co.gain
Pearson's Chi-squared test

## Sheet: Histology_TERT_Expression
Histology	TERT Expression Status		Total
	Expressed	Not expressed
astrocytoma	31	85	116
	65	51	116
	26.7 %	73.3 %	100 %
	12.4 %	42.9 %	25.9 %
glioblastoma	86	13	99
	55	44	99
	86.9 %	13.1 %	100 %
	34.4 %	6.6 %	22.1 %
oligoastrocytoma	35	57	92
	51	41	92
	38 %	62 %	100 %
	14 %	28.8 %	20.5 %
oligodendroglioma	98	43	141
	79	62	141
	69.5 %	30.5 %	100 %
	39.2 %	21.7 %	31.5 %
Total	250	198	448
	250	198	448
	55.8 %	44.2 %	100 %
	100 %	100 %	100 %
χ2=101.006 · df=3 · p-value = 2.2e-16
observed values	expected values	% within Histology	% within TERT.expression.status
Pearson's Chi-squared test

## Sheet: Histology_ATRX_Expression
Histology	ATRX Status		Total
	Mutant	WT
astrocytoma	57	59	116
	34	82	116
	49.1 %	50.9 %	100 %
	43.2 %	18.7 %	25.9 %
glioblastoma	5	94	99
	29	70	99
	5.1 %	94.9 %	100 %
	3.8 %	29.7 %	22.1 %
oligoastrocytoma	44	48	92
	27	65	92
	47.8 %	52.2 %	100 %
	33.3 %	15.2 %	20.5 %
oligodendroglioma	26	115	141
	42	99	141
	18.4 %	81.6 %	100 %
	19.7 %	36.4 %	31.5 %
Total	132	316	448
	132	316	448
	29.5 %	70.5 %	100 %
	100 %	100 %	100 %
χ2=73.167 · df=3 · p-value = 8.954e-16
observed values	expected values	% within Histology	% within ATRX.status
Pearson's Chi-squared test

[truncated: 2 more sheets: Histology_DAXX_Status, Histology_Transcriptome_Subtype]
