# Supplementary material for: Investigating Associations Between Prognostic Factors in Gliomas: Unsupervised Multiple Correspondence Analysis
Source: JMIR Bioinform Biotechnol. 2025 Mar 12;6:e65645. doi: 10.2196/65645 (PMC11922494; doi:10.2196/65645)
Supplement: Multimedia Appendix 3 [file bioinform-v6-e65645-s003.xlsx]

## Sheet: Grade_gender
Grade	Gender		Total
	female	male
G2	80	88	168
	74	94	168
	47.6 %	52.4 %	100 %
	40.4 %	35.2 %	37.5 %
G3	79	102	181
	80	101	181
	43.6 %	56.4 %	100 %
	39.9 %	40.8 %	40.4 %
G4	39	60	99
	44	55	99
	39.4 %	60.6 %	100 %
	19.7 %	24 %	22.1 %
Total	198	250	448
	198	250	448
	44.2 %	55.8 %	100 %
	100 %	100 %	100 %
χ2=1.746 · df=2 · Cramer's V=0.062 · p=0.418
observed values	expected values	% within Grade	% within Gender
Pearson's Chi-squared test

## Sheet: Grade_Vital Status
Grade	Vital Status		Total
	0	1 - Dead
G2	150	18	168
	118	50	168
	89.3 %	10.7 %	100 %
	47.6 %	13.5 %	37.5 %
G3	128	53	181
	127	54	181
	70.7 %	29.3 %	100 %
	40.6 %	39.8 %	40.4 %
G4	37	62	99
	70	29	99
	37.4 %	62.6 %	100 %
	11.7 %	46.6 %	22.1 %
Total	315	133	448
	315	133	448
	70.3 %	29.7 %	100 %
	100 %	100 %	100 %
χ2=80.444 · df=2 · p-value = 2.2e-16
observed values	expected values	% within Grade	% within Vital.status..1.dead.
Pearson's Chi-squared test

## Sheet: Grade_IDH Status
Grade	IDH Status		Total
	Mutant	WT
G2	154	14	168
	107	61	168
	91.7 %	8.3 %	100 %
	53.8 %	8.6 %	37.5 %
G3	128	53	181
	116	65	181
	70.7 %	29.3 %	100 %
	44.8 %	32.7 %	40.4 %
G4	4	95	99
	63	36	99
	4 %	96 %	100 %
	1.4 %	58.6 %	22.1 %
Total	286	162	448
	286	162	448
	63.8 %	36.2 %	100 %
	100 %	100 %	100 %
χ2=213.419 · df=2 · p-value = 2.2e-16
observed values	expected values	% within Grade	% within IDH.status
Pearson's Chi-squared test

## Sheet: Grade_X1p.19q.codeletion
Grade	X1p.19q.codeletion		Total
	codel	non-codel
G2	73	95	168
	48	120	168
	43.5 %	56.5 %	100 %
	57 %	29.7 %	37.5 %
G3	55	126	181
	52	129	181
	30.4 %	69.6 %	100 %
	43 %	39.4 %	40.4 %
G4	0	99	99
	28	71	99
	0 %	100 %	100 %
	0 %	30.9 %	22.1 %
Total	128	320	448
	128	320	448
	28.6 %	71.4 %	100 %
	100 %	100 %	100 %
χ2=58.121 · df=2 · p-value = 2.394e-13
observed values	expected values	% within Grade	% within X1p.19q.codeletion
Pearson's Chi-squared test

## Sheet: Grade_MGMT Promoter Status
Grade	MGMT Promoter Status		Total
	Methylated	Unmethylated
G2	147	21	168
	125	43	168
	87.5 %	12.5 %	100 %
	44 %	18.4 %	37.5 %
G3	146	35	181
	135	46	181
	80.7 %	19.3 %	100 %
	43.7 %	30.7 %	40.4 %
G4	41	58	99
	74	25	99
	41.4 %	58.6 %	100 %
	12.3 %	50.9 %	22.1 %
Total	334	114	448
	334	114	448
	74.6 %	25.4 %	100 %
	100 %	100 %	100 %
χ2=75.714 · df=2 · p-value = 2.2e-16
observed values	expected values	% within Grade	% within MGMT.promoter.status
Pearson's Chi-squared test

## Sheet: Grade_chr7 and chr10
Grade	Chr.7.gain.Chr.10.loss		Total
	Gain chr 7 & loss Chr 10	No combined CNA
G2	4	164	168
	39	129	168
	2.4 %	97.6 %	100 %
	3.9 %	47.5 %	37.5 %
G3	34	147	181
	42	139	181
	18.8 %	81.2 %	100 %
	33 %	42.6 %	40.4 %
G4	65	34	99
	23	76	99
	65.7 %	34.3 %	100 %
	63.1 %	9.9 %	22.1 %
Total	103	345	448
	103	345	448
	23 %	77 %	100 %
	100 %	100 %	100 %
χ2=143.901 · df=2 · p-value = 2.2e-16
observed values	expected values	% within Grade	% within Chr.7.gain.Chr.10.loss
Pearson's Chi-squared test

## Sheet: Grade_chr 19 and 20 gain
Grade	Chr.19.20.co.gain		Total
	Gain chr 19/20	No chr 19/20 gain
G2	2	166	168
	9	159	168
	1.2 %	98.8 %	100 %
	8.3 %	39.2 %	37.5 %
G3	8	173	181
	10	171	181
	4.4 %	95.6 %	100 %
	33.3 %	40.8 %	40.4 %
G4	14	85	99
	5	94	99
	14.1 %	85.9 %	100 %
	58.3 %	20 %	22.1 %
Total	24	424	448
	24	424	448
	5.4 %	94.6 %	100 %
	100 %	100 %	100 %
χ2=21.133 · df=2 · p-value = 2.576e-05
observed values	expected values	% within Grade	% within Chr.19.20.co.gain
Pearson's Chi-squared test

## Sheet: Grade_TERT Expression
Grade	TERT.expression.status		Total
	Expressed	Not expressed
G2	78	90	168
	94	74	168
	46.4 %	53.6 %	100 %
	31.2 %	45.5 %	37.5 %
G3	86	95	181
	101	80	181
	47.5 %	52.5 %	100 %
	34.4 %	48 %	40.4 %
G4	86	13	99
	55	44	99
	86.9 %	13.1 %	100 %
	34.4 %	6.6 %	22.1 %
Total	250	198	448
	250	198	448
	55.8 %	44.2 %	100 %
	100 %	100 %	100 %
χ2=49.768 · df=2 · p-value = 1.56e-11
observed values	expected values	% within Grade	% within TERT.expression.status
Pearson's Chi-squared test

## Sheet: Grade_ATRX Status
Grade	ATRX.status		Total
	Mutant	WT
G2	67	101	168
	50	118	168
	39.9 %	60.1 %	100 %
	50.8 %	32 %	37.5 %
G3	60	121	181
	53	128	181
	33.1 %	66.9 %	100 %
	45.5 %	38.3 %	40.4 %
G4	5	94	99
	29	70	99
	5.1 %	94.9 %	100 %
	3.8 %	29.7 %	22.1 %
Total	132	316	448
	132	316	448
	29.5 %	70.5 %	100 %
	100 %	100 %	100 %
χ2=38.346 · df=2 · p-value = 4.713e-09
observed values	expected values	% within Grade	% within ATRX.status
Pearson's Chi-squared test

## Sheet: Grade_DAXX Status
Grade	DAXX.status		Total
	Mutant	WT
G2	0	168	168
	0	168	168
	0 %	100 %	100 %
	0 %	37.6 %	37.5 %
G3	1	180	181
	0	181	181
	0.6 %	99.4 %	100 %
	100 %	40.3 %	40.4 %
G4	0	99	99
	0	99	99
	0 %	100 %	100 %
	0 %	22.1 %	22.1 %
Total	1	447	448
	1	447	448
	0.2 %	99.8 %	100 %
	100 %	100 %	100 %
χ2=1.478 · df=2 · p-value = 0.4775
observed values	expected values	% within Grade	% within DAXX.status
Pearson's Chi-squared test

[truncated: 1 more sheets: Grade_Transcriptome Subtype]
