# Supplementary material for: Investigating Associations Between Prognostic Factors in Gliomas: Unsupervised Multiple Correspondence Analysis
Source: JMIR Bioinform Biotechnol. 2025 Mar 12;6:e65645. doi: 10.2196/65645 (PMC11922494; doi:10.2196/65645)
Supplement: Multimedia Appendix 4 [file bioinform-v6-e65645-s004.xlsx]

## Sheet: Gender_vital Status
Gender	Vital.status..1.dead.		Total
	0	1
female	136	62	198
	139	59	198
	68.7 %	31.3 %	100 %
	43.2 %	46.6 %	44.2 %
male	179	71	250
	176	74	250
	71.6 %	28.4 %	100 %
	56.8 %	53.4 %	55.8 %
Total	315	133	448
	315	133	448
	70.3 %	29.7 %	100 %
	100 %	100 %	100 %
χ2=0.320 · df=1 · &phi=0.032 · p=0.571
observed values	expected values	% within Gender	% within Vital.status..1.dead.

## Sheet: Gender_IDH Status
Gender	IDH Status		Total
	Mutant	WT
female	129	69	198
	126	72	198
	65.2 %	34.8 %	100 %
	45.1 %	42.6 %	44.2 %
male	157	93	250
	160	90	250
	62.8 %	37.2 %	100 %
	54.9 %	57.4 %	55.8 %
Total	286	162	448
	286	162	448
	63.8 %	36.2 %	100 %
	100 %	100 %	100 %
χ2=0.173 · df=1 · &phi=0.024 · p=0.678
observed values	expected values	% within Gender	% within IDH.status

## Sheet: Gender_X1p.19q.codeletion
Gender	X1p.19q.codeletion		Total
	codel	non-codel
female	58	140	198
	57	141	198
	29.3 %	70.7 %	100 %
	45.3 %	43.8 %	44.2 %
male	70	180	250
	71	179	250
	28 %	72 %	100 %
	54.7 %	56.2 %	55.8 %
Total	128	320	448
	128	320	448
	28.6 %	71.4 %	100 %
	100 %	100 %	100 %
χ2=0.038 · df=1 · &phi=0.014 · p=0.845
observed values	expected values	% within Gender	% within X1p.19q.codeletion

## Sheet: Gender_MGMT Status
Gender	MGMT.promoter.status		Total
	Methylated	Unmethylated
female	156	42	198
	148	50	198
	78.8 %	21.2 %	100 %
	46.7 %	36.8 %	44.2 %
male	178	72	250
	186	64	250
	71.2 %	28.8 %	100 %
	53.3 %	63.2 %	55.8 %
Total	334	114	448
	334	114	448
	74.6 %	25.4 %	100 %
	100 %	100 %	100 %
χ2=2.965 · df=1 · &phi=0.087 · p=0.085
observed values	expected values	% within Gender	% within MGMT.promoter.status

## Sheet: Gender_Chr7 gain_Chr 10 loss
Gender	Chr.7.gain.Chr.10.loss		Total
	Gain chr 7 & loss	No combined CNA
	chr 10
female	44	154	198
	46	152	198
	22.2 %	77.8 %	100 %
	42.7 %	44.6 %	44.2 %
male	59	191	250
	57	193	250
	23.6 %	76.4 %	100 %
	57.3 %	55.4 %	55.8 %
Total	103	345	448
	103	345	448
	23 %	77 %	100 %
	100 %	100 %	100 %
χ2=0.053 · df=1 · &phi=0.016 · p=0.817
observed values	expected values	% within Gender	% within Chr.7.gain.Chr.10.loss

## Sheet: Gender_Chr 19 and 20 cogain
Gender	Chr.19.20.co.gain		Total
	Gain chr 19/20	No chr 19/20 gain
female	10	188	198
	11	187	198
	5.1 %	94.9 %	100 %
	41.7 %	44.3 %	44.2 %
male	14	236	250
	13	237	250
	5.6 %	94.4 %	100 %
	58.3 %	55.7 %	55.8 %
Total	24	424	448
	24	424	448
	5.4 %	94.6 %	100 %
	100 %	100 %	100 %
χ2=0.002 · df=1 · &phi=0.012 · p=0.964
observed values	expected values	% within Gender	% within Chr.19.20.co.gain

## Sheet: Gender_TERT Expression
Gender	TERT.expression.status		Total
	Expressed	Not expressed
female	109	89	198
	110	88	198
	55.1 %	44.9 %	100 %
	43.6 %	44.9 %	44.2 %
male	141	109	250
	140	110	250
	56.4 %	43.6 %	100 %
	56.4 %	55.1 %	55.8 %
Total	250	198	448
	250	198	448
	55.8 %	44.2 %	100 %
	100 %	100 %	100 %
χ2=0.036 · df=1 · &phi=0.013 · p=0.849
observed values	expected values	% within Gender	% within TERT.expression.status

## Sheet: Gender_ATRX Status
Gender	ATRX.status		Total
	Mutant	WT
female	61	137	198
	58	140	198
	30.8 %	69.2 %	100 %
	46.2 %	43.4 %	44.2 %
male	71	179	250
	74	176	250
	28.4 %	71.6 %	100 %
	53.8 %	56.6 %	55.8 %
Total	132	316	448
	132	316	448
	29.5 %	70.5 %	100 %
	100 %	100 %	100 %
χ2=0.203 · df=1 · &phi=0.026 · p=0.652
Vital status	expected values	% within Gender	% within ATRX.status

## Sheet: Gender_DAXX Status
Gender	DAXX.status		Total
	Mutant	WT
female	1	197	198
	0	198	198
	0.5 %	99.5 %	100 %
	100 %	44.1 %	44.2 %
male	0	250	250
	1	249	250
	0 %	100 %	100 %
	0 %	55.9 %	55.8 %
Total	1	447	448
	1	447	448
	0.2 %	99.8 %	100 %
	100 %	100 %	100 %
χ2=0.014 · df=1 · &phi=0.053 · Fisher's p=0.442
observed values	expected values	% within Gender	% within DAXX.status

## Sheet: Gender_Transcriptome Subtype
Gender	Transcriptome.Subtype				Total
	CL	ME	NE	PN
female	29	31	44	94	198
	32	33	42	91	198
	14.6 %	15.7 %	22.2 %	47.5 %	100 %
	39.7 %	41.3 %	46.3 %	45.9 %	44.2 %
male	44	44	51	111	250
	41	42	53	114	250
	17.6 %	17.6 %	20.4 %	44.4 %	100 %
	60.3 %	58.7 %	53.7 %	54.1 %	55.8 %
Total	73	75	95	205	448
	73	75	95	205	448
	16.3 %	16.7 %	21.2 %	45.8 %	100 %
	100 %	100 %	100 %	100 %	100 %
χ2=1.242 · df=3 · Cramer's V=0.053 · p=0.743
observed values	expected values	% within Gender	% within Transcriptome.Subtype
