# Supplementary material for: Investigating Associations Between Prognostic Factors in Gliomas: Unsupervised Multiple Correspondence Analysis
Source: JMIR Bioinform Biotechnol. 2025 Mar 12;6:e65645. doi: 10.2196/65645 (PMC11922494; doi:10.2196/65645)
Supplement: Multimedia Appendix 5 [file bioinform-v6-e65645-s005.xlsx]

## Sheet: Vital status_IDH Status
Vital.status..1.dead.	IDH.status		Total
	Mutant	WT
0	242	73	315
	201	114	315
	76.8 %	23.2 %	100 %
	84.6 %	45.1 %	70.3 %
1 - Dead	44	89	133
	85	48	133
	33.1 %	66.9 %	100 %
	15.4 %	54.9 %	29.7 %
Total	286	162	448
	286	162	448
	63.8 %	36.2 %	100 %
	100 %	100 %	100 %
χ2=75.629 · df=1 · p-value = 2.2e-16
observed values	expected values	% within Vital.status..1.dead.	% within IDH.status
Pearson's Chi-squared test

## Sheet: Vital Status_ X1p.19q.codeletio
Vital.status..1.dead.	X1p.19q.codeletion		Total
	codel	non-codel
0	113	202	315
	90	225	315
	35.9 %	64.1 %	100 %
	88.3 %	63.1 %	70.3 %
1 - Dead	15	118	133
	38	95	133
	11.3 %	88.7 %	100 %
	11.7 %	36.9 %	29.7 %
Total	128	320	448
	128	320	448
	28.6 %	71.4 %	100 %
	100 %	100 %	100 %
χ2=26.526 · df=1 · p-value = 2.6e-07
observed values	expected values	% within Vital.status..1.dead.	% within X1p.19q.codeletion
Pearson's Chi-squared test

## Sheet: Vital Status_MGMT Status
Vital.status..1.dead.	MGMT.promoter.status		Total
	Methylated	Unmethylated
0	257	58	315
	235	80	315
	81.6 %	18.4 %	100 %
	76.9 %	50.9 %	70.3 %
1	77	56	133
	99	34	133
	57.9 %	42.1 %	100 %
	23.1 %	49.1 %	29.7 %
Total	334	114	448
	334	114	448
	74.6 %	25.4 %	100 %
	100 %	100 %	100 %
χ2=26.435 · df=1 · p-value = 2.725e-07
observed values	expected values	% within Vital.status..1.dead.	% within MGMT.promoter.status
Pearson's Chi-squared test

## Sheet: Vital Status_Chr7 gain and Chr1
Vital.status..1.dead.	Chr.7.gain.Chr.10.loss		Total
	Gain chr 7 & loss	No combined CNA
	chr 10
0	49	266	315
	72	243	315
	15.6 %	84.4 %	100 %
	47.6 %	77.1 %	70.3 %
1	54	79	133
	31	102	133
	40.6 %	59.4 %	100 %
	52.4 %	22.9 %	29.7 %
Total	103	345	448
	103	345	448
	23 %	77 %	100 %
	100 %	100 %	100 %
χ2=31.733 · df=1 · p-value = 1.769e-08
observed values	expected values	% within Vital.status..1.dead.	% within Chr.7.gain.Chr.10.loss
Pearson's Chi-squared test

## Sheet: Vital Status_Chr 19 and 20 gain
Vital.status..1.dead.	Chr.19.20.co.gain		Total
	Gain chr 19/20	No chr 19/20 gain
0	13	302	315
	17	298	315
	4.1 %	95.9 %	100 %
	54.2 %	71.2 %	70.3 %
1	11	122	133
	7	126	133
	8.3 %	91.7 %	100 %
	45.8 %	28.8 %	29.7 %
Total	24	424	448
	24	424	448
	5.4 %	94.6 %	100 %
	100 %	100 %	100 %
χ2=2.402 · df=1 · p-value = 0.1212
observed values	expected values	% within Vital.status..1.dead.	% within Chr.19.20.co.gain
Pearson's Chi-squared test

## Sheet: Vital Status_ TERT Expression
Vital.status..1.dead.	TERT.expression.status		Total
	Expressed	Not expressed
0	161	154	315
	176	139	315
	51.1 %	48.9 %	100 %
	64.4 %	77.8 %	70.3 %
1	89	44	133
	74	59	133
	66.9 %	33.1 %	100 %
	35.6 %	22.2 %	29.7 %
Total	250	198	448
	250	198	448
	55.8 %	44.2 %	100 %
	100 %	100 %	100 %
χ2=8.843 · df=1 p-value = 0.002942
observed values	expected values	% within Vital.status..1.dead.	% within TERT.expression.status
Pearson's Chi-squared test

## Sheet: Vital Status_ATRX Status
Vital.status..1.dead.	ATRX.status		Total
	Mutant	WT
0	103	212	315
	93	222	315
	32.7 %	67.3 %	100 %
	78 %	67.1 %	70.3 %
1	29	104	133
	39	94	133
	21.8 %	78.2 %	100 %
	22 %	32.9 %	29.7 %
Total	132	316	448
	132	316	448
	29.5 %	70.5 %	100 %
	100 %	100 %	100 %
χ2=4.829 · df=1 · p-value = 0.02799
observed values	expected values	% within Vital.status..1.dead.	% within ATRX.status
Pearson's Chi-squared test

## Sheet: Vital Status_DAXX Status
Vital.status..1.dead.	DAXX.status		Total
	Mutant	WT
0	1	314	315
	1	314	315
	0.3 %	99.7 %	100 %
	100 %	70.2 %	70.3 %
1	0	133	133
	0	133	133
	0 %	100 %	100 %
	0 %	29.8 %	29.7 %
Total	1	447	448
	1	447	448
	0.2 %	99.8 %	100 %
	100 %	100 %	100 %
χ2=0.000 · df=1 · p-value = 1.000
observed values	expected values	% within Vital.status..1.dead.	% within DAXX.status
Pearson's Chi-squared test

## Sheet: Vital Status_transcriptome
Vital.status..1.dead.	Transcriptome.Subtype				Total
	CL	ME	NE	PN
0	34	36	81	164	315
	51	53	67	144	315
	10.8 %	11.4 %	25.7 %	52.1 %	100 %
	46.6 %	48 %	85.3 %	80 %	70.3 %
1	39	39	14	41	133
	22	22	28	61	133
	29.3 %	29.3 %	10.5 %	30.8 %	100 %
	53.4 %	52 %	14.7 %	20 %	29.7 %
Total	73	75	95	205	448
	73	75	95	205	448
	16.3 %	16.7 %	21.2 %	45.8 %	100 %
	100 %	100 %	100 %	100 %	100 %
χ2=56.982 · df=3 · p-value = 2.593e-12
observed values	expected values	% within Vital.status..1.dead.	% within Transcriptome.Subtype
Pearson's Chi-squared test
