# Supplementary material for: Investigating Associations Between Prognostic Factors in Gliomas: Unsupervised Multiple Correspondence Analysis
Source: JMIR Bioinform Biotechnol. 2025 Mar 12;6:e65645. doi: 10.2196/65645 (PMC11922494; doi:10.2196/65645)
Supplement: Multimedia Appendix 6 [file bioinform-v6-e65645-s006.xlsx]

## Sheet: IDH_Status_X1p.q19 codeletion
IDH.status	X1p.19q.codeletion		Total
	codel	non-codel
Mutant	128	158	286
	82	204	286
	44.8 %	55.2 %	100 %
	100 %	49.4 %	63.8 %
WT	0	162	162
	46	116	162
	0 %	100 %	100 %
	0 %	50.6 %	36.2 %
Total	128	320	448
	128	320	448
	28.6 %	71.4 %	100 %
	100 %	100 %	100 %
χ2=99.324 · df=1 · p-value = 2.2e-16
observed values	expected values	% within IDH.status	% within X1p.19q.codeletion
Pearson's Chi-squared test

## Sheet: IDH_Status_MGMT Promoter
IDH.status	MGMT.promoter.status		Total
	Methylated	Unmethylated
Mutant	270	16	286
	213	73	286
	94.4 %	5.6 %	100 %
	80.8 %	14 %	63.8 %
WT	64	98	162
	121	41	162
	39.5 %	60.5 %	100 %
	19.2 %	86 %	36.2 %
Total	334	114	448
	334	114	448
	74.6 %	25.4 %	100 %
	100 %	100 %	100 %
χ2=161.421 · df=1 · p-value = 2.2e-16
observed values	expected values	% within IDH.status	% within MGMT.promoter.status
Pearson's Chi-squared test

## Sheet: IDH_status_Chr.7.gain.Chr.10.lo
IDH.status	Chr.7.gain.Chr.10.loss		Total
	Gain chr 7 & loss	No combined CNA
	chr 10
Mutant	0	286	286
	66	220	286
	0 %	100 %	100 %
	0 %	82.9 %	63.8 %
WT	103	59	162
	37	125	162
	63.6 %	36.4 %	100 %
	100 %	17.1 %	36.2 %
Total	103	345	448
	103	345	448
	23 %	77 %	100 %
	100 %	100 %	100 %
χ2=232.550 · df=1 · p-value = 2.2e-16
observed values	expected values	% within IDH.status	% within Chr.7.gain.Chr.10.loss
Pearson's Chi-squared test

## Sheet: IDH_status_Chr.19.20.co.gain
IDH.status	Chr.19.20.co.gain		Total
	Gain chr 19/20	No chr 19/20 gain
Mutant	0	286	286
	15	271	286
	0 %	100 %	100 %
	0 %	67.5 %	63.8 %
WT	24	138	162
	9	153	162
	14.8 %	85.2 %	100 %
	100 %	32.5 %	36.2 %
Total	24	424	448
	24	424	448
	5.4 %	94.6 %	100 %
	100 %	100 %	100 %
χ2=41.894 · df=1 · p-value = 9.634e-11
observed values	expected values	% within IDH.status	% within Chr.19.20.co.gain
Pearson's Chi-squared test

## Sheet: IDH_status_TERT expression
IDH.status	TERT.expression.status		Total
	Expressed	Not expressed
Mutant	124	162	286
	160	126	286
	43.4 %	56.6 %	100 %
	49.6 %	81.8 %	63.8 %
WT	126	36	162
	90	72	162
	77.8 %	22.2 %	100 %
	50.4 %	18.2 %	36.2 %
Total	250	198	448
	250	198	448
	55.8 %	44.2 %	100 %
	100 %	100 %	100 %
χ2=48.297 · df=1 · p-value = 3.664e-12
observed values	expected values	% within IDH.status	% within TERT.expression.status
TER

## Sheet: IDH_status_ATRX Status
IDH.status	ATRX.status		Total
	Mutant	WT
Mutant	125	161	286
	84	202	286
	43.7 %	56.3 %	100 %
	94.7 %	50.9 %	63.8 %
WT	7	155	162
	48	114	162
	4.3 %	95.7 %	100 %
	5.3 %	49.1 %	36.2 %
Total	132	316	448
	132	316	448
	29.5 %	70.5 %	100 %
	100 %	100 %	100 %
χ2=75.308 · df=1 · p-value = 2.2e-16
observed values	expected values	% within IDH.status	% within ATRX.status
Pearson's Chi-squared test

## Sheet: IDH_Status_DAXX_Status
IDH.status	DAXX.status		Total
	Mutant	WT
Mutant	0	286	286
	1	285	286
	0 %	100 %	100 %
	0 %	64 %	63.8 %
WT	1	161	162
	0	162	162
	0.6 %	99.4 %	100 %
	100 %	36 %	36.2 %
Total	1	447	448
	1	447	448
	0.2 %	99.8 %	100 %
	100 %	100 %	100 %
χ2=0.083 · df=1 · p-value = 0.7731
observed values	expected values	% within IDH.status	% within DAXX.status
Pearson's Chi-squared test

## Sheet: IDH_Status_Transcriptome
IDH.status	Transcriptome.Subtype				Total
	CL	ME	NE	PN
Mutant	0	14	77	195	286
	47	48	61	131	286
	0 %	4.9 %	26.9 %	68.2 %	100 %
	0 %	18.7 %	81.1 %	95.1 %	63.8 %
WT	73	61	18	10	162
	26	27	34	74	162
	45.1 %	37.7 %	11.1 %	6.2 %	100 %
	100 %	81.3 %	18.9 %	4.9 %	36.2 %
Total	73	75	95	205	448
	73	75	95	205	448
	16.3 %	16.7 %	21.2 %	45.8 %	100 %
	100 %	100 %	100 %	100 %	100 %
χ2=294.269 · df=3 · p-value = 2.2e-16
observed values	expected values	% within IDH.status	% within Transcriptome.Subtype
Pearson's Chi-squared test
