# Supplementary material for: Investigating Associations Between Prognostic Factors in Gliomas: Unsupervised Multiple Correspondence Analysis
Source: JMIR Bioinform Biotechnol. 2025 Mar 12;6:e65645. doi: 10.2196/65645 (PMC11922494; doi:10.2196/65645)
Supplement: Multimedia Appendix 7 [file bioinform-v6-e65645-s007.xlsx]

## Sheet: X1p.19q_MGMT
X1p.19q.codeletion	MGMT.promoter.status		Total
	Methylated	Unmethylated
codel	127	1	128
	95	33	128
	99.2 %	0.8 %	100 %
	38 %	0.9 %	28.6 %
non-codel	207	113	320
	239	81	320
	64.7 %	35.3 %	100 %
	62 %	99.1 %	71.4 %
Total	334	114	448
	334	114	448
	74.6 %	25.4 %	100 %
	100 %	100 %	100 %
χ2=55.660 · df=1 · p-value = 8.614e-14
observed values	expected values	% within X1p.19q.codeletion	% within MGMT.promoter.status
Pearson's Chi-squared test

## Sheet: X1p.19q_chr7 gain chr10 loss
X1p.19q.codeletion	Chr.7.gain.Chr.10.loss		Total
	Gain chr 7 & loss	No combined CNA
	chr 10
codel	0	128	128
	29	99	128
	0 %	100 %	100 %
	0 %	37.1 %	28.6 %
non-codel	103	217	320
	74	246	320
	32.2 %	67.8 %	100 %
	100 %	62.9 %	71.4 %
Total	103	345	448
	103	345	448
	23 %	77 %	100 %
	100 %	100 %	100 %
χ2=51.698 · df=1 · p-value = 6.474e-13
observed values	expected values	% within X1p.19q.codeletion	% within Chr.7.gain.Chr.10.loss
Pearson's Chi-squared test

## Sheet: X1p.19q_chr19 and 20 cogain
X1p.19q.codeletion	Chr.19.20.co.gain		Total
	Gain chr 19/20	No chr 19/20 gain
codel	0	128	128
	7	121	128
	0 %	100 %	100 %
	0 %	30.2 %	28.6 %
non-codel	24	296	320
	17	303	320
	7.5 %	92.5 %	100 %
	100 %	69.8 %	71.4 %
Total	24	424	448
	24	424	448
	5.4 %	94.6 %	100 %
	100 %	100 %	100 %
χ2=8.718 · df=1 · p-value = 0.003151
observed values	expected values	% within X1p.19q.codeletion	% within Chr.19.20.co.gain
Pearson's Chi-squared test

## Sheet: X1p.19q_TERT Status
X1p.19q.codeletion	TERT.expression.status		Total
	Expressed	Not expressed
codel	117	11	128
	71	57	128
	91.4 %	8.6 %	100 %
	46.8 %	5.6 %	28.6 %
non-codel	133	187	320
	179	141	320
	41.6 %	58.4 %	100 %
	53.2 %	94.4 %	71.4 %
Total	250	198	448
	250	198	448
	55.8 %	44.2 %	100 %
	100 %	100 %	100 %
χ2=90.089 · df=1 · p-value = 2.2e-16
observed values	expected values	% within X1p.19q.codeletion	% within TERT.expression.status
Pearson's Chi-squared test

## Sheet: X1p.19q_ATRX Status
X1p.19q.codeletion	ATRX.status		Total
	Mutant	WT
codel	3	125	128
	38	90	128
	2.3 %	97.7 %	100 %
	2.3 %	39.6 %	28.6 %
non-codel	129	191	320
	94	226	320
	40.3 %	59.7 %	100 %
	97.7 %	60.4 %	71.4 %
Total	132	316	448
	132	316	448
	29.5 %	70.5 %	100 %
	100 %	100 %	100 %
χ2=61.607 · df=1 · p-value = 4.194e-15
observed values	expected values	% within X1p.19q.codeletion	% within ATRX.status
Pearson's Chi-squared test

## Sheet: X1p.19q_DAXX Status
X1p.19q.codeletion	DAXX.status		Total
	Mutant	WT
codel	0	128	128
	0	128	128
	0 %	100 %	100 %
	0 %	28.6 %	28.6 %
non-codel	1	319	320
	1	319	320
	0.3 %	99.7 %	100 %
	100 %	71.4 %	71.4 %
Total	1	447	448
	1	447	448
	0.2 %	99.8 %	100 %
	100 %	100 %	100 %
χ2=0.000 · df=1 · p-value = 1.000
observed values	expected values	% within X1p.19q.codeletion	% within DAXX.status
Pearson's Chi-squared test

## Sheet: X1p.19q_Transcriptome
X1p.19q.codeletion	Transcriptome.Subtype				Total
	CL	ME	NE	PN
codel	0	3	38	87	128
	21	21	27	59	128
	0 %	2.3 %	29.7 %	68 %	100 %
	0 %	4 %	40 %	42.4 %	28.6 %
non-codel	73	72	57	118	320
	52	54	68	146	320
	22.8 %	22.5 %	17.8 %	36.9 %	100 %
	100 %	96 %	60 %	57.6 %	71.4 %
Total	73	75	95	205	448
	73	75	95	205	448
	16.3 %	16.7 %	21.2 %	45.8 %	100 %
	100 %	100 %	100 %	100 %	100 %
χ2=76.786 · df=3 · p-value = 2.2e-16
observed values	expected values	% within X1p.19q.codeletion	% within Transcriptome.Subtype
Pearson's Chi-squared test
