# Supplementary material for: Investigating Associations Between Prognostic Factors in Gliomas: Unsupervised Multiple Correspondence Analysis
Source: JMIR Bioinform Biotechnol. 2025 Mar 12;6:e65645. doi: 10.2196/65645 (PMC11922494; doi:10.2196/65645)
Supplement: Multimedia Appendix 8 [file bioinform-v6-e65645-s008.xlsx]

## Sheet: MGMT_Chr7 gain and Chr10 loss
MGMT.promoter.status	Chr.7.gain.Chr.10.loss		Total
	Gain chr 7 & loss	No combined CNA
	chr 10
Methylated	42	292	334
	77	257	334
	12.6 %	87.4 %	100 %
	40.8 %	84.6 %	74.6 %
Unmethylated	61	53	114
	26	88	114
	53.5 %	46.5 %	100 %
	59.2 %	15.4 %	25.4 %
Total	103	345	448
	103	345	448
	23 %	77 %	100 %
	100 %	100 %	100 %
χ2=78.139 · df=1 · p-value = 2.2e-16
observed values	expected values	% within MGMT.promoter.status	% within Chr.7.gain.Chr.10.loss

## Sheet: MGMT_Chr19 and 20 cogain
MGMT.promoter.status	Chr.19.20.co.gain		Total
	Gain chr 19/20	No chr 19/20 gain
Methylated	12	322	334
	18	316	334
	3.6 %	96.4 %	100 %
	50 %	75.9 %	74.6 %
Unmethylated	12	102	114
	6	108	114
	10.5 %	89.5 %	100 %
	50 %	24.1 %	25.4 %
Total	24	424	448
	24	424	448
	5.4 %	94.6 %	100 %
	100 %	100 %	100 %
χ2=6.749 · df=1 · p-value = 0.00938
observed values	expected values	% within MGMT.promoter.status	% within Chr.19.20.co.gain

## Sheet: MGMT_TERT Expression
MGMT.promoter.status	TERT.expression.status		Total
	Expressed	Not expressed
Methylated	178	156	334
	186	148	334
	53.3 %	46.7 %	100 %
	71.2 %	78.8 %	74.6 %
Unmethylated	72	42	114
	64	50	114
	63.2 %	36.8 %	100 %
	28.8 %	21.2 %	25.4 %
Total	250	198	448
	250	198	448
	55.8 %	44.2 %	100 %
	100 %	100 %	100 %
χ2=2.965 · df=1 · p-value = 0.085
observed values	expected values	% within MGMT.promoter.status	% within TERT.expression.status

## Sheet: MGMT_ATRX Status
MGMT.promoter.status	ATRX.status		Total
	Mutant	WT
Methylated	114	220	334
	98	236	334
	34.1 %	65.9 %	100 %
	86.4 %	69.6 %	74.6 %
Unmethylated	18	96	114
	34	80	114
	15.8 %	84.2 %	100 %
	13.6 %	30.4 %	25.4 %
Total	132	316	448
	132	316	448
	29.5 %	70.5 %	100 %
	100 %	100 %	100 %
χ2=12.890 · df=1 · p-value = 0.0003303
observed values	expected values	% within MGMT.promoter.status	% within ATRX.status

## Sheet: MGMT_DAXX Status
MGMT.promoter.status	DAXX.status		Total
	Mutant	WT
Methylated	0	334	334
	1	333	334
	0 %	100 %	100 %
	0 %	74.7 %	74.6 %
Unmethylated	1	113	114
	0	114	114
	0.9 %	99.1 %	100 %
	100 %	25.3 %	25.4 %
Total	1	447	448
	1	447	448
	0.2 %	99.8 %	100 %
	100 %	100 %	100 %
χ2=0.318 · df=1 · p-value = 0.5725
observed values	expected values	% within MGMT.promoter.status	% within DAXX.status

## Sheet: MGMT_Transcriptome Subtype
MGMT.promoter.status	Transcriptome.Subtype				Total
	CL	ME	NE	PN
Methylated	33	37	78	186	334
	54	56	71	153	334
	9.9 %	11.1 %	23.4 %	55.7 %	100 %
	45.2 %	49.3 %	82.1 %	90.7 %	74.6 %
Unmethylated	40	38	17	19	114
	19	19	24	52	114
	35.1 %	33.3 %	14.9 %	16.7 %	100 %
	54.8 %	50.7 %	17.9 %	9.3 %	25.4 %
Total	73	75	95	205	448
	73	75	95	205	448
	16.3 %	16.7 %	21.2 %	45.8 %	100 %
	100 %	100 %	100 %	100 %	100 %
χ2=89.426 · df=3 · p-value = 2.2e-16
observed values	expected values	% within MGMT.promoter.status	% within Transcriptome.Subtype
