# Supplementary material for: Investigating Associations Between Prognostic Factors in Gliomas: Unsupervised Multiple Correspondence Analysis
Source: JMIR Bioinform Biotechnol. 2025 Mar 12;6:e65645. doi: 10.2196/65645 (PMC11922494; doi:10.2196/65645)
Supplement: Multimedia Appendix 9 [file bioinform-v6-e65645-s009.xlsx]

## Sheet: chr7 gain_ chr19 and 20 cogain
Chr.7.gain.Chr.10.loss	Chr.19.20.co.gain		Total
	Gain chr 19/20	No chr 19/20 gain
Gain chr 7 & loss	19	84	103
chr 10	6	97	103
	18.4 %	81.6 %	100 %
	79.2 %	19.8 %	23 %
No combined CNA	5	340	345
	18	327	345
	1.4 %	98.6 %	100 %
	20.8 %	80.2 %	77 %
Total	24	424	448
	24	424	448
	5.4 %	94.6 %	100 %
	100 %	100 %	100 %
χ2=41.908 · df=1 · p-value = 9.569e-11
observed values	expected values	% within Chr.7.gain.Chr.10.loss	% within Chr.19.20.co.gain
Pearson's Chi-squared test

## Sheet: chr7 gain_TERT expression
Chr.7.gain.Chr.10.loss	TERT.expression.status		Total
	Expressed	Not expressed
Gain chr 7 & loss	93	10	103
chr 10	57	46	103
	90.3 %	9.7 %	100 %
	37.2 %	5.1 %	23 %
No combined CNA	157	188	345
	193	152	345
	45.5 %	54.5 %	100 %
	62.8 %	94.9 %	77 %
Total	250	198	448
	250	198	448
	55.8 %	44.2 %	100 %
	100 %	100 %	100 %
χ2=62.699 · df=1 · p-value = 2.408e-15
observed values	expected values	% within Chr.7.gain.Chr.10.loss	% within TERT.expression.status
Pearson's Chi-squared test

## Sheet: chr7 gain_ ATRX Status
Chr.7.gain.Chr.10.loss	ATRX.status		Total
	Mutant	WT
Gain chr 7 & loss	0	103	103
chr 10	30	73	103
	0 %	100 %	100 %
	0 %	32.6 %	23 %
No combined CNA	132	213	345
	102	243	345
	38.3 %	61.7 %	100 %
	100 %	67.4 %	77 %
Total	132	316	448
	132	316	448
	29.5 %	70.5 %	100 %
	100 %	100 %	100 %
χ2=54.045 · df=1 · p-value = 1.96e-13
observed values	expected values	% within Chr.7.gain.Chr.10.loss	% within ATRX.status
Pearson's Chi-squared test

## Sheet: chr7 gain_DAXX status
Chr.7.gain.Chr.10.loss	DAXX.status		Total
	Mutant	WT
Gain chr 7 & loss	0	103	103
chr 10	0	103	103
	0 %	100 %	100 %
	0 %	23 %	23 %
No combined CNA	1	344	345
	1	344	345
	0.3 %	99.7 %	100 %
	100 %	77 %	77 %
Total	1	447	448
	1	447	448
	0.2 %	99.8 %	100 %
	100 %	100 %	100 %
χ2=0.000 · df=1 · p-value = 1.000
observed values	expected values	% within Chr.7.gain.Chr.10.loss	% within DAXX.status
Pearson's Chi-squared test

## Sheet: chr7gain_transcriptome subtype
Chr.7.gain.Chr.10.loss	Transcriptome.Subtype				Total
	CL	ME	NE	PN
Gain chr 7 & loss	56	37	5	5	103
chr 10	17	17	22	47	103
	54.4 %	35.9 %	4.9 %	4.9 %	100 %
	76.7 %	49.3 %	5.3 %	2.4 %	23 %
No combined CNA	17	38	90	200	345
	56	58	73	158	345
	4.9 %	11 %	26.1 %	58 %	100 %
	23.3 %	50.7 %	94.7 %	97.6 %	77 %
Total	73	75	95	205	448
	73	75	95	205	448
	16.3 %	16.7 %	21.2 %	45.8 %	100 %
	100 %	100 %	100 %	100 %	100 %
χ2=214.155 · df=3 · p-value = 2.2e-16
observed values	expected values	% within Chr.7.gain.Chr.10.loss	% within Transcriptome.Subtype
Pearson's Chi-squared test
