# Supplementary material for: Investigating Associations Between Prognostic Factors in Gliomas: Unsupervised Multiple Correspondence Analysis
Source: JMIR Bioinform Biotechnol. 2025 Mar 12;6:e65645. doi: 10.2196/65645 (PMC11922494; doi:10.2196/65645)
Supplement: Multimedia Appendix 10 [file bioinform-v6-e65645-s010.xlsx]

## Sheet: chr.19.20_TERT expression
Chr.19.20.co.gain	TERT.expression.status		Total
	Expressed	Not expressed
Gain chr 19/20	22	2	24
	13	11	24
	91.7 %	8.3 %	100 %
	8.8 %	1 %	5.4 %
No chr 19/20 gain	228	196	424
	237	187	424
	53.8 %	46.2 %	100 %
	91.2 %	99 %	94.6 %
Total	250	198	448
	250	198	448
	55.8 %	44.2 %	100 %
	100 %	100 %	100 %
χ2=11.732 · df=1 · p-value = 0.0006142
observed values	expected values	% within Chr.19.20.co.gain	% within TERT.expression.status

## Sheet: chr 1920_ATRX Status
Chr.19.20.co.gain	ATRX.status		Total
	Mutant	WT
Gain chr 19/20	0	24	24
	7	17	24
	0 %	100 %	100 %
	0 %	7.6 %	5.4 %
No chr 19/20 gain	132	292	424
	125	299	424
	31.1 %	68.9 %	100 %
	100 %	92.4 %	94.6 %
Total	132	316	448
	132	316	448
	29.5 %	70.5 %	100 %
	100 %	100 %	100 %
χ2=9.148 · df=1 · p-value = 0.00249
observed values	expected values	% within Chr.19.20.co.gain	% within ATRX.status

## Sheet: chr1920_DAXX Status
Chr.19.20.co.gain	DAXX.status		Total
	Mutant	WT
Gain chr 19/20	0	24	24
	0	24	24
	0 %	100 %	100 %
	0 %	5.4 %	5.4 %
No chr 19/20 gain	1	423	424
	1	423	424
	0.2 %	99.8 %	100 %
	100 %	94.6 %	94.6 %
Total	1	447	448
	1	447	448
	0.2 %	99.8 %	100 %
	100 %	100 %	100 %
χ2=0.000 · df=1 · &phi=0.011 · Fisher's p=1.000
observed values	expected values	% within Chr.19.20.co.gain	% within DAXX.status

## Sheet: chr1920_transcriptome subtype
Chr.19.20.co.gain	Transcriptome.Subtype				Total
	CL	ME	NE	PN
Gain chr 19/20	19	3	1	1	24
	4	4	5	11	24
	79.2 %	12.5 %	4.2 %	4.2 %	100 %
	26 %	4 %	1.1 %	0.5 %	5.4 %
No chr 19/20 gain	54	72	94	204	424
	69	71	90	194	424
	12.7 %	17 %	22.2 %	48.1 %	100 %
	74 %	96 %	98.9 %	99.5 %	94.6 %
Total	73	75	95	205	448
	73	75	95	205	448
	16.3 %	16.7 %	21.2 %	45.8 %	100 %
	100 %	100 %	100 %	100 %	100 %
χ2=74.848 · df=3 · p-value = 3.906e-16
observed values	expected values	% within Chr.19.20.co.gain	% within Transcriptome.Subtype
