# Supplementary material for: Investigating Associations Between Prognostic Factors in Gliomas: Unsupervised Multiple Correspondence Analysis
Source: JMIR Bioinform Biotechnol. 2025 Mar 12;6:e65645. doi: 10.2196/65645 (PMC11922494; doi:10.2196/65645)
Supplement: Multimedia Appendix 11 [file bioinform-v6-e65645-s011.xlsx]

## Sheet: TERT expression_ATRX status
TERT.expression.status	ATRX.status		Total
	Mutant	WT
Expressed	6	244	250
	74	176	250
	2.4 %	97.6 %	100 %
	4.5 %	77.2 %	55.8 %
Not expressed	126	72	198
	58	140	198
	63.6 %	36.4 %	100 %
	95.5 %	22.8 %	44.2 %
Total	132	316	448
	132	316	448
	29.5 %	70.5 %	100 %
	100 %	100 %	100 %
χ2=196.426 · df=1 · p-value = 2.2e-16
observed values	expected values	% within TERT.expression.status	% within ATRX.status

## Sheet: TERT Expression_DAXX Status
TERT.expression.status	DAXX.status		Total
	Mutant	WT
Expressed	0	250	250
	1	249	250
	0 %	100 %	100 %
	0 %	55.9 %	55.8 %
Not expressed	1	197	198
	0	198	198
	0.5 %	99.5 %	100 %
	100 %	44.1 %	44.2 %
Total	1	447	448
	1	447	448
	0.2 %	99.8 %	100 %
	100 %	100 %	100 %
χ2=0.014 · df=1 · p-value = 0.9069
observed values	expected values	% within TERT.expression.status	% within DAXX.status

## Sheet: TERT_Expression_Transcriptome
TERT.expression.status	Transcriptome.Subtype				Total
	CL	ME	NE	PN
Expressed	67	49	38	96	250
	41	42	53	114	250
	26.8 %	19.6 %	15.2 %	38.4 %	100 %
	91.8 %	65.3 %	40 %	46.8 %	55.8 %
Not expressed	6	26	57	109	198
	32	33	42	91	198
	3 %	13.1 %	28.8 %	55.1 %	100 %
	8.2 %	34.7 %	60 %	53.2 %	44.2 %
Total	73	75	95	205	448
	73	75	95	205	448
	16.3 %	16.7 %	21.2 %	45.8 %	100 %
	100 %	100 %	100 %	100 %	100 %
χ2=57.388 · df=3 · p-value = 2.124e-12
observed values	expected values	% within TERT.expression.status	% within Transcriptome.Subtype
