# Supplementary material for: Investigating Associations Between Prognostic Factors in Gliomas: Unsupervised Multiple Correspondence Analysis
Source: JMIR Bioinform Biotechnol. 2025 Mar 12;6:e65645. doi: 10.2196/65645 (PMC11922494; doi:10.2196/65645)
Supplement: Multimedia Appendix 12 [file bioinform-v6-e65645-s012.xlsx]

## Sheet: ATRX_DAXX
ATRX.status	DAXX.status		Total
	Mutant	WT
Mutant	1	131	132
	0	132	132
	0.8 %	99.2 %	100 %
	100 %	29.3 %	29.5 %
WT	0	316	316
	1	315	316
	0 %	100 %	100 %
	0 %	70.7 %	70.5 %
Total	1	447	448
	1	447	448
	0.2 %	99.8 %	100 %
	100 %	100 %	100 %
χ2=0.203 · df=1 · p-value = 0.652
observed values	expected values	% within ATRX.status	% within DAXX.status

## Sheet: ATRX_Transcriptome subtype
ATRX.status	Transcriptome.Subtype				Total
	CL	ME	NE	PN
Mutant	2	12	30	88	132
	22	22	28	60	132
	1.5 %	9.1 %	22.7 %	66.7 %	100 %
	2.7 %	16 %	31.6 %	42.9 %	29.5 %
WT	71	63	65	117	316
	51	53	67	145	316
	22.5 %	19.9 %	20.6 %	37 %	100 %
	97.3 %	84 %	68.4 %	57.1 %	70.5 %
Total	73	75	95	205	448
	73	75	95	205	448
	16.3 %	16.7 %	21.2 %	45.8 %	100 %
	100 %	100 %	100 %	100 %	100 %
χ2=49.710 · df=3 · p-value = 9.208e-11
observed values	expected values	% within ATRX.status	% within Transcriptome.Subtype
