# Supplementary material for: Investigating Associations Between Prognostic Factors in Gliomas: Unsupervised Multiple Correspondence Analysis
Source: JMIR Bioinform Biotechnol. 2025 Mar 12;6:e65645. doi: 10.2196/65645 (PMC11922494; doi:10.2196/65645)
Supplement: Multimedia Appendix 13 [file bioinform-v6-e65645-s013.xlsx]

## Sheet: DAXX_Transcriptome
DAXX.status	Transcriptome.Subtype				Total
	CL	ME	NE	PN
Mutant	0	0	0	1	1
	0	0	0	0	1
	0 %	0 %	0 %	100 %	100 %
	0 %	0 %	0 %	0.5 %	0.2 %
WT	73	75	95	204	447
	73	75	95	205	447
	16.3 %	16.8 %	21.3 %	45.6 %	100 %
	100 %	100 %	100 %	99.5 %	99.8 %
Total	73	75	95	205	448
	73	75	95	205	448
	16.3 %	16.7 %	21.2 %	45.8 %	100 %
	100 %	100 %	100 %	100 %	100 %
χ2=1.188 · df=3 · p-value = 0.7559
observed values	expected values	% within DAXX.status	% within Transcriptome.Subtype
