# Supplementary material for: Investigating Associations Between Prognostic Factors in Gliomas: Unsupervised Multiple Correspondence Analysis
Source: JMIR Bioinform Biotechnol. 2025 Mar 12;6:e65645. doi: 10.2196/65645 (PMC11922494; doi:10.2196/65645)
Supplement: Multimedia Appendix 14 [file bioinform-v6-e65645-s014.xlsx]

## Sheet: Planilha1
	Pearson's chi-squared test (p-value)	Fisher's Exact Test (p-value)
Vital Status x Cancer type	1.217e-12	5.682e-12
Vital Status x Histology	2.086e-11	2.006e-10
Vital Status x Grade	2.2e-16	2.2e-16
Vital Status x IDH Status	2.2e-16	2.2e-16
Vital Status x 1p19q_codeletion	2.6e-07	4.704e-05
Vital Status x MGMT Promoter	0.0002725	0.0004134
Vital Status x Chr7+/Chr10-	1.769e-05	3.345e-05
Vital Status x TERT Expression	0.002942	0.002478
Vital Status x ATRX Status	0.02799	0.02323
Vital Status x Transcriptome Subtype	2.593e-09	4.875e-09

## Sheet: Vital Status x Cancer Type
Table Analyzed	Vital Status x Cancer Type
P value and statistical significance
Test	Fisher's exact test
P value	<0,0001
P value summary	****
One- or two-sided	Two-sided
Statistically significant (P < 0.05)?	Yes
Data analyzed	GBM	LGG	Total
0	37	278	315
1	62	71	133
Total	99	349	448
Percentage of row total	GBM	LGG
0	11,75%	88,25%
1	46,62%	53,38%
Percentage of column total	GBM	LGG
0	37,37%	79,66%
1	62,63%	20,34%
Percentage of grand total	GBM	LGG
0	8,26%	62,05%
1	13,84%	15,85%

## Sheet: Vital Status x histology
Table Analyzed	Vital Status x Histology
P value and statistical significance
Test	Fisher's exact test
P value	<0,0001
P value summary	****
One- or two-sided	NA
Statistically significant (P < 0.05)?	Yes
Data analyzed
Number of rows	2
Number of columns	4

## Sheet: Vital Status x Grade
Table Analyzed	Vital Status x Grade
P value and statistical significance
Test	Fisher's exact test
P value	<0,0001
P value summary	****
One- or two-sided	NA
Statistically significant (P < 0.05)?	Yes
Data analyzed
Number of rows	2
Number of columns	3

## Sheet: Vital Status x IDH Status
Table Analyzed	Vital Status x IDH Status
P value and statistical significance
Test	Fisher's exact test
P value	<0,0001
P value summary	****
One- or two-sided	Two-sided
Statistically significant (P < 0.05)?	Yes
Data analyzed	Mutant	WT	Total
0	242	73	315
1	44	89	133
Total	286	162	448
Percentage of row total	Mutant	WT
0	76,83%	23,17%
1	33,08%	66,92%
Percentage of column total	Mutant	WT
0	84,62%	45,06%
1	15,38%	54,94%
Percentage of grand total	Mutant	WT
0	54,02%	16,29%
1	9,82%	19,87%

## Sheet: Vital Status x 1p19q codeletion
Table Analyzed	Vital Status x 1p/19q codeletion
P value and statistical significance
Test	Fisher's exact test
P value	<0,0001
P value summary	****
One- or two-sided	Two-sided
Statistically significant (P < 0.05)?	Yes
Data analyzed	Codel	non-Codel	Total
0	113	202	315
1	15	118	133
Total	128	320	448
Percentage of row total	Codel	non-Codel
0	35,87%	64,13%
1	11,28%	88,72%
Percentage of column total	Codel	non-Codel
0	88,28%	63,13%
1	11,72%	36,88%
Percentage of grand total	Codel	non-Codel
0	25,22%	45,09%
1	3,35%	26,34%

## Sheet: Vital Status x MGMT Promoter
Table Analyzed	Vital Status x MGMT Promoter
P value and statistical significance
Test	Fisher's exact test
P value	<0,0001
P value summary	****
One- or two-sided	Two-sided
Statistically significant (P < 0.05)?	Yes
Data analyzed	Methylated	Unmethylated	Total
0	257	58	315
1	77	56	133
Total	334	114	448
Percentage of row total	Methylated	Unmethylated
0	81,59%	18,41%
1	57,89%	42,11%
Percentage of column total	Methylated	Unmethylated
0	76,95%	50,88%
1	23,05%	49,12%
Percentage of grand total	Methylated	Unmethylated
0	57,37%	12,95%
1	17,19%	12,50%

## Sheet: Vital Status x Chr7+Chr10-
Table Analyzed	Vital Status x Chr7+/Chr10-
P value and statistical significance
Test	Fisher's exact test
P value	<0,0001
P value summary	****
One- or two-sided	Two-sided
Statistically significant (P < 0.05)?	Yes
Data analyzed	Gain chr 7 & loss chr 10	No combined CNA	Total
0	49	266	315
1	54	79	133
Total	103	345	448
Percentage of row total	Gain chr 7 & loss chr 10	No combined CNA
0	15,56%	84,44%
1	40,60%	59,40%
Percentage of column total	Gain chr 7 & loss chr 10	No combined CNA
0	47,57%	77,10%
1	52,43%	22,90%
Percentage of grand total	Gain chr 7 & loss chr 10	No combined CNA
0	10,94%	59,38%
1	12,05%	17,63%

## Sheet: Vital Status x TERT Expression
Table Analyzed	Vital Status x TERT Expression
P value and statistical significance
Test	Fisher's exact test
P value	0.0025
P value summary	**
One- or two-sided	Two-sided
Statistically significant (P < 0.05)?	Yes
Data analyzed	Expressed	Not expressed	Total
0	161	154	315
1	89	44	133
Total	250	198	448
Percentage of row total	Expressed	Not expressed
0	51,11%	48,89%
1	66,92%	33,08%
Percentage of column total	Expressed	Not expressed
0	64,40%	77,78%
1	35,60%	22,22%
Percentage of grand total	Expressed	Not expressed
0	35,94%	34,38%
1	19,87%	9,82%

## Sheet: Vital Status x ATRX
Table Analyzed	Vital Status x ATRX
P value and statistical significance
Test	Fisher's exact test
P value	0.0232
P value summary	*
One- or two-sided	Two-sided
Statistically significant (P < 0.05)?	Yes
Data analyzed	Mutant	WT	Total
0	103	212	315
1	29	104	133
Total	132	316	448
Percentage of row total	Mutant	WT
0	32,70%	67,30%
1	21,80%	78,20%
Percentage of column total	Mutant	WT
0	78,03%	67,09%
1	21,97%	32,91%
Percentage of grand total	Mutant	WT
0	22,99%	47,32%
1	6,47%	23,21%

[truncated: 1 more sheets: Vital Status x TS]
