# Supplementary material for: Investigating Associations Between Prognostic Factors in Gliomas: Unsupervised Multiple Correspondence Analysis
Source: JMIR Bioinform Biotechnol. 2025 Mar 12;6:e65645. doi: 10.2196/65645 (PMC11922494; doi:10.2196/65645)
Supplement: Multimedia Appendix 16 [file bioinform-v6-e65645-s016.xlsx]

## Sheet: mDNAsi X Cancer Type
mDNAsi.status	cancer.type		Total
	GBM	LGG
high.mDNAsi	34	91	125
	11	114	125
	27.2 %	72.8 %	100 %
	97.1 %	26.3 %	32.8 %
intermediate.mDNAsi	1	120	121
	11	110	121
	0.8 %	99.2 %	100 %
	2.9 %	34.7 %	31.8 %
low.mDNAsi	0	135	135
	12	123	135
	0 %	100 %	100 %
	0 %	39 %	35.4 %
Total	35	346	381
	35	346	381
	9.2 %	90.8 %	100 %
	100 %	100 %	100 %
χ2=72.413 · df=2 · p-value = 2.2e-16
observed values	expected values	% within mDNAsi.status	% within cancer.type

## Sheet: mDNAsi X histology
mDNAsi.status	Histology				Total
	astrocytoma	glioblastoma	oligoastrocytoma	oligodendroglioma
high.mDNAsi	50	34	20	21	125
	38	11	30	46	125
	40 %	27.2 %	16 %	16.8 %	100 %
	43.1 %	97.1 %	22 %	15.1 %	32.8 %
intermediate.mDNAsi	35	1	34	51	121
	37	11	29	44	121
	28.9 %	0.8 %	28.1 %	42.1 %	100 %
	30.2 %	2.9 %	37.4 %	36.7 %	31.8 %
low.mDNAsi	31	0	37	67	135
	41	12	32	49	135
	23 %	0 %	27.4 %	49.6 %	100 %
	26.7 %	0 %	40.7 %	48.2 %	35.4 %
Total	116	35	91	139	381
	116	35	91	139	381
	30.4 %	9.2 %	23.9 %	36.5 %	100 %
	100 %	100 %	100 %	100 %	100 %
χ2=97.672 · df=6 · p-value = 2.2e-16
observed values	expected values	% within mDNAsi.status	% within Histology

## Sheet: mDNAsi X Grade
mDNAsi.status	Grade			Total
	G2	G3	G4
high.mDNAsi	21	70	34	125
	54	59	11	125
	16.8 %	56 %	27.2 %	100 %
	12.7 %	38.9 %	97.1 %	32.8 %
intermediate.mDNAsi	71	49	1	121
	53	57	11	121
	58.7 %	40.5 %	0.8 %	100 %
	42.8 %	27.2 %	2.9 %	31.8 %
low.mDNAsi	74	61	0	135
	59	64	12	135
	54.8 %	45.2 %	0 %	100 %
	44.6 %	33.9 %	0 %	35.4 %
Total	166	180	35	381
	166	180	35	381
	43.6 %	47.2 %	9.2 %	100 %
	100 %	100 %	100 %	100 %
χ2=99.894 · df=4 · p-value = 2.2e-16
observed values	expected values	% within mDNAsi.status	% within Grade

## Sheet: mDNAsi X Vital Status
mDNAsi.status	Vital.status..1.dead.		Total
	0	1
high.mDNAsi	71	54	125
	95	30	125
	56.8 %	43.2 %	100 %
	24.4 %	60 %	32.8 %
intermediate.mDNAsi	102	19	121
	92	29	121
	84.3 %	15.7 %	100 %
	35.1 %	21.1 %	31.8 %
low.mDNAsi	118	17	135
	103	32	135
	87.4 %	12.6 %	100 %
	40.5 %	18.9 %	35.4 %
Total	291	90	381
	291	90	381
	76.4 %	23.6 %	100 %
	100 %	100 %	100 %
χ2=39.865 · df=2 · p-value = 2.206e-09
observed values	expected values	% within mDNAsi.status	% within Vital.status..1.dead.

## Sheet: mDNAsi X IDH Status
mDNAsi.status	IDH.status		Total
	Mutant	WT
high.mDNAsi	27	98	125
	92	33	125
	21.6 %	78.4 %	100 %
	9.7 %	96.1 %	32.8 %
intermediate.mDNAsi	117	4	121
	89	32	121
	96.7 %	3.3 %	100 %
	41.9 %	3.9 %	31.8 %
low.mDNAsi	135	0	135
	99	36	135
	100 %	0 %	100 %
	48.4 %	0 %	35.4 %
Total	279	102	381
	279	102	381
	73.2 %	26.8 %	100 %
	100 %	100 %	100 %
χ2=253.295 · df=2 · p-value = 2.2e-16
observed values	expected values	% within mDNAsi.status	% within IDH.status

## Sheet: mDNAsi X 1p.19q.codeletion
mDNAsi.status	X1p.19q.codeletion		Total
	codel	non-codel
high.mDNAsi	7	118	125
	41	84	125
	5.6 %	94.4 %	100 %
	5.6 %	46.3 %	32.8 %
intermediate.mDNAsi	49	72	121
	40	81	121
	40.5 %	59.5 %	100 %
	38.9 %	28.2 %	31.8 %
low.mDNAsi	70	65	135
	45	90	135
	51.9 %	48.1 %	100 %
	55.6 %	25.5 %	35.4 %
Total	126	255	381
	126	255	381
	33.1 %	66.9 %	100 %
	100 %	100 %	100 %
χ2=67.145 · df=2 · p-value = 2.628e-15
observed values	expected values	% within mDNAsi.status	% within X1p.19q.codeletion

## Sheet: mDNAsi X MGMT Promoter
mDNAsi.status	MGMT.promoter.status		Total
	Methylated	Unmethylated
high.mDNAsi	63	62	125
	100	25	125
	50.4 %	49.6 %	100 %
	20.7 %	80.5 %	32.8 %
intermediate.mDNAsi	111	10	121
	97	24	121
	91.7 %	8.3 %	100 %
	36.5 %	13 %	31.8 %
low.mDNAsi	130	5	135
	108	27	135
	96.3 %	3.7 %	100 %
	42.8 %	6.5 %	35.4 %
Total	304	77	381
	304	77	381
	79.8 %	20.2 %	100 %
	100 %	100 %	100 %
χ2=100.474 · df=2 · p-value = 2.2e-16
observed values	expected values	% within mDNAsi.status	% within MGMT.promoter.status

## Sheet: mDNAsi X chr7 gain and chr 10 l
mDNAsi.status	Chr.7.gain.Chr.10.loss		Total
	Gain chr 7 & loss	No combined CNA
	chr 10
high.mDNAsi	63	62	125
	21	104	125
	50.4 %	49.6 %	100 %
	100 %	19.5 %	32.8 %
intermediate.mDNAsi	0	121	121
	20	101	121
	0 %	100 %	100 %
	0 %	38.1 %	31.8 %
low.mDNAsi	0	135	135
	22	113	135
	0 %	100 %	100 %
	0 %	42.5 %	35.4 %
Total	63	318	381
	63	318	381
	16.5 %	83.5 %	100 %
	100 %	100 %	100 %
χ2=154.585 · df=2 · p-value = 2.2e-16
observed values	expected values	% within mDNAsi.status	% within Chr.7.gain.Chr.10.loss

## Sheet: mDNAsi X chr9 and 20 cogain
mDNAsi.status	Chr.19.20.co.gain		Total
	Gain chr 19/20	No chr 19/20 gain
high.mDNAsi	16	109	125
	5	120	125
	12.8 %	87.2 %	100 %
	100 %	29.9 %	32.8 %
intermediate.mDNAsi	0	121	121
	5	116	121
	0 %	100 %	100 %
	0 %	33.2 %	31.8 %
low.mDNAsi	0	135	135
	6	129	135
	0 %	100 %	100 %
	0 %	37 %	35.4 %
Total	16	365	381
	16	365	381
	4.2 %	95.8 %	100 %
	100 %	100 %	100 %
χ2=34.204 · df=2 · p-value = 3.738e-08
observed values	expected values	% within mDNAsi.status	% within Chr.19.20.co.gain

## Sheet: mDNAsi X TERT Expression
mDNAsi.status	TERT.expression.status		Total
	Expressed	Not expressed
high.mDNAsi	79	46	125
	64	61	125
	63.2 %	36.8 %	100 %
	40.7 %	24.6 %	32.8 %
intermediate.mDNAsi	47	74	121
	62	59	121
	38.8 %	61.2 %	100 %
	24.2 %	39.6 %	31.8 %
low.mDNAsi	68	67	135
	69	66	135
	50.4 %	49.6 %	100 %
	35.1 %	35.8 %	35.4 %
Total	194	187	381
	194	187	381
	50.9 %	49.1 %	100 %
	100 %	100 %	100 %
χ2=14.621 · df=2 · p-value = 0.0006686
observed values	expected values	% within mDNAsi.status	% within TERT.expression.status

[truncated: 2 more sheets: mDNAsi X ATRX Status, mDNAsi X transcriptome subtype]
