# Supplementary material for: Investigating Associations Between Prognostic Factors in Gliomas: Unsupervised Multiple Correspondence Analysis
Source: JMIR Bioinform Biotechnol. 2025 Mar 12;6:e65645. doi: 10.2196/65645 (PMC11922494; doi:10.2196/65645)
Supplement: Multimedia Appendix 17 [file bioinform-v6-e65645-s017.xlsx]

## Sheet: Planilha1
	Pearson's chi-squared test (p-value)	Fisher's Exact Test (p-value)
mDNAsi x Cancer type	2.2e-16	2.2e-16
mDNAsi x Histology	2.2e-16
mDNAsi x Grade	2.2e-16	2.2e-16
mDNAsi x Vital Status	2.206e-06	5.667e-06
mDNAsi x IDH Status	2.2e-16	2.2e-16
mDNAsi x 1p19_codeletion	2.628e-12	2.2e-16
mDNAsi x MGMT Promoter	2.2e-16	2.2e-16
mDNAsi x Chr7+/Chr10-	2.2e-16	2.2e-16
mDNAsi x Chr19 and Chr20 codeletion	3.738e-05	1.433e-05
mDNAsi x TERT Expression	0.0006686	0.0006723
mDNAsi x ATRX	0.002053	0.0009701
mDNAsi x Transcriptome Subtype	2.2e-16

## Sheet: mDNAsi x Cancer Type
Table Analyzed	mDNAsi x Cancer Type
P value and statistical significance
Test	Fisher's exact test
P value	<0,0001
P value summary	****
One- or two-sided	NA
Statistically significant (P < 0.05)?	Yes
Data analyzed
Number of rows	3
Number of columns	2

## Sheet: mDNAsi x Histology
Table Analyzed	mDNAsi x Histology
P value and statistical significance
Test	Fisher's exact test
P value	<0,0001
P value summary	****
One- or two-sided	NA
Statistically significant (P < 0.05)?	Yes
Data analyzed
Number of rows	3
Number of columns	4

## Sheet: mDNAsi x Grade
Table Analyzed	mDNAsi x Grade
P value and statistical significance
Test	Fisher's exact test
P value	<0,0001
P value summary	****
One- or two-sided	NA
Statistically significant (P < 0.05)?	Yes
Data analyzed
Number of rows	3
Number of columns	3

## Sheet: mDNAsi x Vital Status
Table Analyzed	mDNAsi x Vital Status
P value and statistical significance
Test	Fisher's exact test
P value	<0,0001
P value summary	****
One- or two-sided	NA
Statistically significant (P < 0.05)?	Yes
Data analyzed
Number of rows	3
Number of columns	2

## Sheet: mDNAsi x IDH Status
Table Analyzed	mDNAsi x IDH Status
P value and statistical significance
Test	Fisher's exact test
P value	<0,0001
P value summary	****
One- or two-sided	NA
Statistically significant (P < 0.05)?	Yes
Data analyzed
Number of rows	3
Number of columns	2

## Sheet: mDNAsi x 1p19q_codeletion
Table Analyzed	mDNAsi x 1p19_codeletion
P value and statistical significance
Test	Fisher's exact test
P value	<0,0001
P value summary	****
One- or two-sided	NA
Statistically significant (P < 0.05)?	Yes
Data analyzed
Number of rows	3
Number of columns	2

## Sheet: mDNAsi x MGMT
Table Analyzed	mDNAsi x MGMT Promoter
P value and statistical significance
Test	Fisher's exact test
P value	<0,0001
P value summary	****
One- or two-sided	NA
Statistically significant (P < 0.05)?	Yes
Data analyzed
Number of rows	3
Number of columns	2

## Sheet: mDNAsi x Chr7+Chr10-
Table Analyzed	mDNAsi x Chr7+/Chr10-
P value and statistical significance
Test	Fisher's exact test
P value	<0,0001
P value summary	****
One- or two-sided	NA
Statistically significant (P < 0.05)?	Yes
Data analyzed
Number of rows	3
Number of columns	2

## Sheet: mDNAsi x Chr1920
Table Analyzed	mDNAsi x Chr19/20
P value and statistical significance
Test	Fisher's exact test
P value	<0,0001
P value summary	****
One- or two-sided	NA
Statistically significant (P < 0.05)?	Yes
Data analyzed
Number of rows	3
Number of columns	2

[truncated: 3 more sheets: mDNAsi x TERT Expression, mDNAsi x ATRX, mDNAsi x TS]
